# Supplementary material for: Associative Learning of Quantitative Mechanosensory Stimuli in Honeybees
Source: Insects. 2024 Feb 1;15(2):94. doi: 10.3390/insects15020094 (PMC10889140; doi:10.3390/insects15020094)
Supplement: Supplementary file 1 [file insects-15-00094-s001.zip]

Archive with 2 entries (2 files):
- Strelevitz_suppl_mat_corrected.pdf
- Strelevitz_suppl_videoS1.avi
